# Supplementary material for: Evidence-Based Recommendations for an Optimal Prenatal Supplement for Women in the U.S., Part Two: Minerals
Source: Nutrients. 2021 May 28;13(6):1849. doi: 10.3390/nu13061849 (PMC8229801; doi:10.3390/nu13061849)
Supplement: Supplementary file 1 [file nutrients-13-01849-s001.zip]

Archive with 1 entries (1 files):
- nutrients-1212354-supplementary.pdf
